# Supplementary material for: HIV-1 Infection Results in Sphingosine-1-Phosphate Receptor 1 Dysregulation in the Human Thymus
Source: Int J Mol Sci. 2023 Sep 8;24(18):13865. doi: 10.3390/ijms241813865 (PMC10531245; doi:10.3390/ijms241813865)
Supplement: Supplementary file 1 [file ijms-24-13865-s001.zip]

Archive with 1 entries (1 files):
- ijms-2557029-supplementary.pdf
